# Supplementary material for: Comprehensive Analysis Based on the Cancer‐Immunity Cycle Identifies a Novel Immunosuppressive Subtype of Bladder Cancer
Source: Int J Genomics. 2026 Apr 6;2026:9720283. doi: 10.1155/ijog/9720283 (PMC13051804; doi:10.1155/ijog/9720283)
Supplement: Supplementary file 9 — Supporting Information 9 Table S1: Clinical specimen information. [file IJOG-2026-9720283-s005.xlsx]

## Sheet: Sheet1
Table S1: Clinical Specimen Information.
Name	Sample ID	Gender	age	grade	stage
Patient1	X2404547	male	54	high	T2aN0MO
Patient2	X2327549	male	75	high	T3N0MO
Patient3	X2458656	female	66	low	T2bN0M0
Patient4	X2154367	male	72	high	T2aN0MO
Patient5	X2548538	female	77	low	T3N0MO
Patient6	X2546389	male	62	high	T2bN0M0
