# Supplementary material for: Comprehensive Analysis Based on the Cancer‐Immunity Cycle Identifies a Novel Immunosuppressive Subtype of Bladder Cancer
Source: Int J Genomics. 2026 Apr 6;2026:9720283. doi: 10.1155/ijog/9720283 (PMC13051804; doi:10.1155/ijog/9720283)
Supplement: Supplementary file 10 — Supporting Information 10 Table S2: BIRC5 siRNA sequences and primer sequence for BIRC5. [file IJOG-2026-9720283-s001.xlsx]

## Sheet: Sheet1
Table S2: BIRC5 siRNA Sequences and primer sequence for BIRC5.
BIRC5 siRNA Sequences:
si-1	Sense	AAGGACCACCGCAUCUCUATT
	Antisense	UAGAGAUGCGGUGGUCCUUTT
si-2	Sense	CACUGAGAACGAGCCAGACTT
	Antisense	GUCUGGCUCGUUCUCAGUGTT
nc	Sense	UUCUCCGAACGUGUCACGUTT
	Antisense	ACUUGACACGUUCGGAGAATT
Primer sequence for BIRC5
forward	5′-GATGACGACCCCATAGAGGAAC-3′
reverse	3′-TTCAAAAATTCACCAAGGGTTAATT-5′
